# Supplementary material for: Innate immune evasion revealed in a colorectal zebrafish xenograft model
Source: Nat Commun. 2021 Feb 19;12:1156. doi: 10.1038/s41467-021-21421-y (PMC7895829; doi:10.1038/s41467-021-21421-y)
Supplement: Supplementary file 4 — Supplementary Data 1 [file 41467_2021_21421_MOESM4_ESM.xlsx]

## Sheet: Folha1
Gene	logFC	adj.P.Val
FAM84A	10.4413	2.06e-10
MAGEC2	9.308	1.8e-09
ZMYND11	-9.8872	2.04e-09
PCP4	10.5998	2.04e-09
C3orf14	-9.76682	7.73e-09
ADAMTS19	9.06598	7.73e-08
EMX2	7.86531	7.73e-08
CCND2	10.4183	1.04e-07
KRT5	10.4538	1.18e-07
CNN3	-6.24665	3.74e-07
CYP4F29P	7.35768	3.94e-07
PROM1	-9.09111	3.94e-07
VIM	-4.20846	4.07e-07
BEX4	7.9953	4.6e-07
NXF2	8.23604	5.16e-07
SMCO2	7.2273	5.52e-07
CEACAM21	7.51024	5.52e-07
CACNA2D1	8.66019	5.76e-07
AP1M2	6.60903	5.76e-07
ZNF287	7.72151	7.15e-07
PTGDS	8.37122	8.09e-07
MAL2	6.04625	9.33e-07
LCP1	-8.91754	1.16e-06
CDH13	-8.65816	1.59e-06
HERC5	6.94913	1.68e-06
FGF20	7.60171	2.06e-06
CAVIN2	-7.73842	2.06e-06
TRAM1L1	7.2532	2.06e-06
DWORF	8.47246	2.1e-06
ADAMTS18	-8.17077	2.35e-06
KRT40	-7.4719	2.45e-06
SDK1	7.42985	2.45e-06
SDR16C5	5.78011	3.07e-06
MFNG	-5.88716	3.43e-06
GALNT5	-7.76579	3.98e-06
CTTNBP2	7.54111	4.98e-06
MCTP1	6.75423	5.98e-06
PEG10	-9.40238	5.98e-06
NUDT11	6.99207	8.25e-06
CHST10	6.47324	8.78e-06
FAM133A	6.66833	9.03e-06
GABRB2	7.78977	1.15e-05
IFITM3	-7.02291	1.2e-05
KLRC2	3.69353	1.25e-05
ESRRG	7.97814	1.25e-05
COL5A3	6.1005	1.3e-05
SOX14	7.39533	1.39e-05
MT1A	-6.48219	1.44e-05
APCDD1	4.67449	1.56e-05
TM4SF1	-3.50069	1.61e-05
RPSAP53	-6.73719	1.81e-05
CLDN7	4.15301	1.84e-05
ILDR1	6.75028	1.99e-05
FAM84B	3.85558	2.03e-05
KLHL32	6.51528	2.46e-05
CLU	3.83017	2.46e-05
CD24P4	-7.34705	2.55e-05
MME	-5.96639	2.81e-05
CD24	-6.08061	3e-05
BCHE	6.76508	4.12e-05
SUGCT	5.51051	4.25e-05
CNTNAP4	6.43476	4.49e-05
NOXO1	6.74883	4.49e-05
RBBP8NL	6.08299	4.58e-05
MAOB	7.14166	4.92e-05
CAB39L	3.39567	5.3e-05
RAB11FIP2	3.79308	5.72e-05
SGCE	-5.74204	6.41e-05
KIF26A	6.78745	6.87e-05
DACH1	4.73183	7.18e-05
KCNE3	-6.75686	7.18e-05
PLBD1	-6.16631	8.37e-05
ZNF239	6.75889	8.37e-05
ISY1-RAB43	-7.19946	8.37e-05
C1orf21	8.02488	8.69e-05
CYTL1	-6.76477	8.69e-05
AMIGO2	-7.45721	0.000105543
TNFRSF6B	7.92744	0.000116378
RTL8B	6.06401	0.000119385
KIRREL1	-6.16928	0.00012281
RAMP1	-5.51291	0.000127781
GFRA3	-7.54834	0.000128757
MUCL1	6.43926	0.000129105
CALCB	6.9834	0.00012986
PNMA6A	6.2924	0.000132583
CYP4F3	5.54153	0.000144827
LYPD6B	6.59533	0.000147962
KCTD14	-7.62222	0.000167368
RIMKLB	6.49177	0.000167368
DUSP27	6.63867	0.000179673
HLTF	-5.52027	0.000205259
RBP4	-5.62228	0.000211133
HRASLS	6.6214	0.000211133
MEOX2	-5.87644	0.000211133
ITPR2	-4.84659	0.000211133
OR51B5	-5.72445	0.000230924
PLAC8	-6.75708	0.000230924
MKRN3	-6.8236	0.000234894
UCHL1	5.83612	0.000236584
XYLT1	5.77142	0.000243376
C3orf58	6.27797	0.000243376
PLCB4	6.37456	0.000253396
HBE1	-6.30281	0.000263863
EDAR	6.48436	0.000290813
CYP1A1	6.84191	0.000297468
PLIN2	-3.47517	0.000306326
MGMT	5.36596	0.00034622
VSTM2A	5.93633	0.000353756
IGSF23	6.10772	0.000379034
SLC38A3	-6.11786	0.000388898
ZNF14	5.798	0.000393786
UBASH3A	5.01272	0.000397808
TRIB2	3.88079	0.000408126
LIN7A	5.21039	0.000408126
FGD3	-8.00053	0.000425917
TUSC1	6.31996	0.000451213
DAB2	-5.15592	0.000468921
FZD1	5.36391	0.000471778
GRIP1	7.39119	0.000494812
BMP2	6.00905	0.000506648
GOT2P3	-5.37418	0.000508956
FAM83B	6.01211	0.000513913
TENM3	6.33975	0.000521401
PIK3AP1	-5.74463	0.000542877
IL18	-5.37999	0.000556742
WIPF1	-6.29406	0.000568408
TSPAN7	5.72281	0.000603954
LRRC8C	-5.42385	0.000622002
TRIP6	5.80697	0.000624508
AC004233.2	5.85514	0.000663548
MMP7	-6.09371	0.000663548
HRASLS2	5.39208	0.000663548
LY75	-6.47682	0.000694315
SOX2	-4.54995	0.000714845
C8orf48	5.9636	0.000714845
PDE4B	7.62101	0.000724621
F5	-6.04848	0.00072583
TUBAL3	5.58161	0.000755271
CARMIL2	-5.61603	0.000755271
SETBP1	6.26922	0.000755271
TACSTD2	6.04093	0.000763221
SPRR2D	4.46651	0.000763742
CR2	7.05217	0.000784556
C11orf53	4.90127	0.000784556
GUCA2A	5.75528	0.000814125
ZFP69	-6.0633	0.000814449
FOXP1	-3.6857	0.000819181
AMT	-5.22633	0.000819181
IRAK2	-5.25246	0.00081976
AFAP1L2	3.13288	0.000848047
XCL1	-5.48374	0.00088929
CPM	4.93969	0.000899464
SPDYC	-5.27441	0.000902183
KLRC3	3.67415	0.000902183
CCDC68	4.37166	0.000902183
ASB4	3.63315	0.000902183
CMTM3	-6.58441	0.000917181
KLF7	5.39534	0.000948939
GYG1P3	-5.08077	0.000982293
MYH10	-5.61225	0.000982293
MCOLN3	5.2649	0.00102516
CNTLN	5.35886	0.00102516
FAM109B	-6.09447	0.00102721
AGR3	-5.37596	0.00104125
KLRC4-KLRK1	4.66539	0.00106976
FHIT	5.14536	0.00116243
KLRC4	5.15316	0.00124223
TKTL1	5.74369	0.0012539
DPY19L2P4	5.71559	0.00126519
PBX4	4.12967	0.00126768
CTXN2	5.24673	0.00132494
WNT7A	5.64677	0.00137442
TBC1D9	6.15506	0.00138976
GZMB	5.52134	0.00141753
TMEM37	5.18706	0.00147165
AP000619.1	5.04664	0.00150315
AC025048.6	5.63813	0.00176141
TNC	-4.24967	0.00181865
KCNMA1	6.19381	0.00190103
IGSF9B	5.40067	0.00207341
PARM1	5.84822	0.00207341
FNDC10	5.73765	0.00207921
EGFL8	4.99438	0.00211179
ZDHHC2	3.79529	0.00218496
ISX	-4.98972	0.0022048
AIFM3	5.14355	0.00230767
TTC29	5.43093	0.00231198
IGF2	5.65832	0.00233389
TRIM38	-5.12914	0.00233985
TPM2	-4.32359	0.00240134
SMAD4	5.82043	0.00274539
FAM198B	-6.26567	0.00274893
CETN4P	5.33461	0.00294099
WDR76	-3.68965	0.00294099
EFNA4	4.43982	0.00294099
TDRD15	5.18111	0.00318943
LCE1E	5.62416	0.00323398
CR383656.6	5.43129	0.00329798
PPP1R1B	5.70455	0.00331637
REEP1	4.32748	0.00345824
MVB12B	5.8512	0.00347788
RCAN2	4.74491	0.00350922
FXYD6	-4.64908	0.00351034
CLSTN2	5.28561	0.00373341
PCDH10	5.77494	0.00377199
SRGAP1	-4.81849	0.00377199
FLNC	5.23177	0.00377199
SALL3	5.28912	0.00410074
DCDC2	5.79239	0.0041683
CMBL	-3.93752	0.00438754
LEF1	3.5096	0.00449061
ICAM2	-3.68074	0.00449061
HERC2P8	-5.11647	0.00449061
PHLDB2	5.38404	0.00449061
UGT1A3	6.39613	0.00459839
AP002472.1	4.88005	0.00469779
TMPRSS3	3.29212	0.00472421
CLGN	3.8109	0.00474329
TBC1D4	5.17071	0.00485153
GJB7	-4.72294	0.00488964
NUS1P2	4.83821	0.00491737
LIPC	-4.15714	0.00501451
SLC25A21	4.74518	0.00501628
SLCO3A1	4.1107	0.00503989
GMPR	-4.49749	0.00528904
SMOC2	-3.40192	0.00528904
XKR6	4.84822	0.00532226
HTR1D	4.52759	0.00533272
AC139491.6	4.97686	0.00533272
TRIM58	4.88948	0.00533272
EVL	4.81074	0.00534389
KCNN4	5.02292	0.00543359
DPP4	5.54679	0.00552084
NELL2	5.51895	0.00554849
CHI3L1	4.03852	0.00574587
DMBT1	-4.62673	0.00588811
FAM19A5	5.46359	0.00600547
MPP1	4.79475	0.0063048
KIAA0319	5.02555	0.0063048
SPEF2	-4.84108	0.00654659
SH3BP4	-3.9283	0.006617
CLDN11	-4.17364	0.00689806
FAM178B	3.52527	0.00690943
SMAD6	-6.10427	0.00690943
NECTIN4	4.70798	0.00695011
SULT2B1	3.33499	0.00695476
CREB3L3	4.78693	0.0071242
RUNDC3B	3.97732	0.0071242
IL18R1	5.44842	0.00731005
CA12	-4.62518	0.00731211
MSRB3	-4.00487	0.00732263
TREML2	4.27853	0.00737131
ABCA3	3.74603	0.00737131
ATAD3C	4.10243	0.00739944
IL7	4.89119	0.0074839
NPTX2	5.98823	0.00750738
SLC6A3	4.4303	0.00754077
AKAP12	-4.06529	0.007682
JCAD	-5.94938	0.00783596
HIVEP3	3.76492	0.00789346
UGT1A5	5.03135	0.00789346
FBLN1	-5.41377	0.00829284
DCLK1	5.08865	0.00844535
MLF1	3.43119	0.00852833
CD8B2	4.12715	0.00852833
FXYD4	4.8608	0.00866939
BCL2L15	3.34169	0.00867425
SLC9A2	5.97853	0.00902258
SYNE4	5.22666	0.00903876
TNFSF10	-4.87814	0.00915977
CYP4F34P	4.4221	0.00922663
COLGALT2	-3.56344	0.00922663
EYA4	-5.31053	0.00922663
ZNF486	-4.21891	0.00950732
DYSF	4.84602	0.00972952
ABCA17P	5.60452	0.00992897
MAP3K5	-4.87234	0.0100433
CD109	-3.08227	0.0100433
OXCT2	-4.46662	0.0101744
ATP5MDP1	-4.98978	0.0103022
ULK4P2	-4.76069	0.0105756
NOV	5.01713	0.0107298
PHOSPHO1	4.42529	0.010952
IMPA1P1	4.94616	0.010952
SUSD4	5.25644	0.010952
LINC01225	-4.2861	0.010952
KCTD12	4.79287	0.0110434
SLC38A4	-4.86685	0.0110434
RASSF4	-4.84218	0.0110492
PROCA1	-4.42383	0.0112787
ESRRB	4.74853	0.0126089
TDGF1	-3.03022	0.0126279
RASGRF2	-4.74432	0.0126344
PPP1R3C	5.50782	0.0126903
TP53TG3D	5.05846	0.012855
AC004656.1	7.51247	0.012855
RFWD3	-2.40636	0.012855
ASXL3	5.24557	0.0129834
U2AF1L4	3.26694	0.0133498
DSG3	3.96777	0.0134312
TCAM1P	-4.40357	0.0134312
AC112656.1	4.32407	0.0140634
ADGRB3	5.006	0.0140782
VSTM5	-4.55574	0.014138
Z83841.1	4.32885	0.0142306
GOT2P2	-4.33597	0.0142306
ZNF559-ZNF177	4.57598	0.0146046
C7orf33	-4.84603	0.0148099
PRR13P5	-6.33076	0.0148099
HLX	4.33726	0.0149313
TPTE	4.95918	0.0152378
ARL14EPL	5.03166	0.0156941
PRTFDC1	-3.05539	0.015902
KLHL29	4.77717	0.0161522
CDK2	-2.73717	0.0161522
ST20	3.04438	0.0161522
CCDC150P1	-4.45245	0.0161522
ZNF648	-4.809	0.016627
ADAMTS15	-4.63731	0.0166559
AC211476.4	5.83604	0.0166559
MACROD2	3.70896	0.01686
TIMP4	4.5261	0.0169427
GATA2	-4.66934	0.0174783
TSPAN8	2.83017	0.0177856
EDN1	-4.06223	0.0181557
SH3GL2	4.97328	0.0183138
TRPM2	-3.89845	0.0187246
GGT7	-4.61082	0.0187741
VEPH1	3.10287	0.0187863
ALDH8A1	4.56568	0.0192022
NCKAP5	4.95957	0.0192022
CMTM8	-3.9479	0.0194185
GCNT2	-3.78612	0.0194185
STAT6	-4.37209	0.0197398
AKR1B1	-3.01288	0.0199718
TMEM151A	4.58222	0.0200845
KIF7	-4.82592	0.0202409
LDHB	-2.02182	0.0202409
MYEF2	3.47099	0.020345
COL4A5	4.92419	0.0216136
AC079781.4	3.96459	0.0219384
XKR7	4.7803	0.0223127
RAPGEF5	5.17323	0.0223127
AL353743.4	4.27764	0.0223127
KDELC2	-3.09229	0.0223716
RARRES1	-4.35501	0.0226813
CAMK2N1	3.07899	0.0229179
CAMKV	-5.15076	0.0229179
ASNS	2.05226	0.0229461
CD8A	3.85814	0.0230762
RPL39P5	4.18794	0.0232838
PYCARD	3.56837	0.0234012
P2RX6	4.17943	0.0234012
SYDE1	-4.44574	0.0234012
CHODL	2.57936	0.0234224
IL32	2.91799	0.0234224
SLC9A5	-4.84923	0.023662
RASSF9	3.76391	0.0238865
DLC1	4.60021	0.0240262
NRN1	4.41191	0.0243491
AC233702.1	4.40956	0.0246939
ST18	-4.90509	0.0254973
GRB14	4.28656	0.0255905
ZDHHC14	-4.24925	0.0261686
FOXD3	3.99883	0.0263986
ENOX1	4.92045	0.0269158
MSX2	3.06573	0.0269158
STAG3L5P	3.60901	0.0269158
STMN4	4.24598	0.0277926
AC073610.3	-4.17381	0.0277926
TRIM9	3.41874	0.0278231
GFPT2	4.36656	0.0280966
AOX1	4.65423	0.0281269
LCK	-2.60622	0.0289227
EPHX2	2.74951	0.0292968
COL20A1	3.89765	0.0296379
PCDHGC3	-5.99935	0.0296379
CTH	2.63345	0.0297751
ACTN2	4.37351	0.0297751
SLC45A1	4.21872	0.0297751
TRAF3IP2	-3.95361	0.030075
LINC00483	3.89335	0.030075
HS3ST5	-4.35461	0.030075
IL1A	4.04322	0.0301724
ZC4H2	4.29489	0.0302013
LRRC31	4.67226	0.0308275
SERPINB5	2.76238	0.0310527
PRKCA	-3.3391	0.0313412
PRSS12	5.08636	0.0313412
OLFM1	3.60807	0.0313412
GALNT9	3.7297	0.0313631
CARD9	-4.60476	0.0313911
CYP4F12	4.55005	0.0324901
OLFML3	-4.6228	0.0325056
F10	-4.26932	0.032974
AC020915.5	5.76617	0.0333385
IGFL2	4.36611	0.0333625
CCBE1	4.26194	0.0333625
CDH17	3.33042	0.0333667
ANXA1	2.3778	0.0346249
LMBRD2	-2.95517	0.0346249
HAS3	-3.09007	0.0346249
PHYHIP	-4.19198	0.0346375
CHMP1B2P	4.68605	0.0348969
ACHE	4.36871	0.0369936
MAP1LC3A	-4.63658	0.0380353
AL121722.1	-4.85737	0.0380865
KREMEN1	-3.5434	0.0384991
TMPRSS4	3.54723	0.0384991
ANGPTL6	4.41155	0.0384991
SMIM2	3.79939	0.0387186
NFYAP1	-4.4022	0.0391211
DUSP23	3.37674	0.0391211
SMPDL3B	-4.96112	0.0391211
GALNT7	-2.34185	0.0392712
DDX60	3.97585	0.0393454
DHDH	3.25252	0.0395037
HRH1	-3.75907	0.0395037
LYRM9	3.58589	0.0395037
GPR183	-4.29522	0.0395998
AL109840.1	4.75898	0.0403077
PLA2G2A	-4.39013	0.0403077
GJB3	3.12272	0.0403077
TSLP	4.31537	0.0404417
FGB	4.40611	0.0406573
DUXAP8	5.12311	0.0407001
WASHC2A	-3.21292	0.041648
ROR1	-4.81679	0.0419303
COL4A1	4.7948	0.0426809
IL12A	-4.42735	0.0426809
TNNT1	3.52283	0.0428957
MLKL	-3.00386	0.0437194
BHLHE41	3.0815	0.0437194
IRX2	3.72005	0.0441901
KLRK1	3.61775	0.0441901
C6orf222	-4.15265	0.0447511
ENTPD8	3.56398	0.0447511
LPP	-2.6817	0.0455725
FKBP11	-2.28625	0.0455725
SOSTDC1	3.44317	0.0463383
DDX19B	-2.19937	0.0464354
GALNT8	4.8091	0.0468257
MT1G	-3.31337	0.046968
EFNA3	4.16814	0.0470863
ARHGAP28	3.6576	0.0475779
ELL3	-4.5228	0.0476509
SLC7A2	5.42347	0.0476509
ARID5B	-5.45357	0.0478082
MEIOB	-4.40103	0.0479498
PRDM5	4.16594	0.048412
QPRT	-3.19607	0.0487986
TOX	4.51681	0.0488536
C16orf86	-3.89875	0.0489543
IFITM10	4.23844	0.0492388
DNAJC15	2.39926	0.0493546
FILIP1	-4.54114	0.0498875
RHCE	4.33948	0.049935
MT1F	-3.84488	0.049935
SP8	3.93752	0.049935
