# Supplementary material for: Innate immune evasion revealed in a colorectal zebrafish xenograft model
Source: Nat Commun. 2021 Feb 19;12:1156. doi: 10.1038/s41467-021-21421-y (PMC7895829; doi:10.1038/s41467-021-21421-y)
Supplement: Supplementary file 5 — Supplementary Data 2 [file 41467_2021_21421_MOESM5_ESM.xlsx]

## Sheet: BEST
pathway
