# Supplementary material for: Innate immune evasion revealed in a colorectal zebrafish xenograft model
Source: Nat Commun. 2021 Feb 19;12:1156. doi: 10.1038/s41467-021-21421-y (PMC7895829; doi:10.1038/s41467-021-21421-y)
Supplement: Supplementary file 6 — Supplementary Software 1 [file 41467_2021_21421_MOESM6_ESM.zip]

Archive with 7 entries (4 files):
- Supplementary Software 1 /
- Supplementary Software 1 /Supplementary Software 1 File R_code1 .R
- __MACOSX/
- __MACOSX/Supplementary Software 1 /
- __MACOSX/Supplementary Software 1 /._Supplementary Software 1 File R_code1 .R
- Supplementary Software 1 /Supplementary Software 2 File R_code2.R
- __MACOSX/Supplementary Software 1 /._Supplementary Software 2 File R_code2.R
