# Supplementary material for: Innate immune evasion revealed in a colorectal zebrafish xenograft model
Source: Nat Commun. 2021 Feb 19;12:1156. doi: 10.1038/s41467-021-21421-y (PMC7895829; doi:10.1038/s41467-021-21421-y)
Supplement: Supplementary file 6 — Supplementary Software 1 [file 41467_2021_21421_MOESM6_ESM.zip › Supplementary Software 1 /Supplementary Software 1 File R_code1 .R]

library(edgeR)
library(limma)
library(GenomicFeatures)
library(readr)
library(rjson)
library(tximport)
library(Glimma)
library(gplots)
library(RColorBrewer)


# create a transcript to gene matching table (tx2gene) that will be used to aggregate Salmon transcript quantifications to gene level summary

txdb = makeTxDbFromGFF("Homo_sapiens.GRCh38.93.gtf")
k = keys(txdb,keytype = "GENEID")
df <- select(txdb, keys = k,  columns = "TXNAME", keytype = "GENEID")
tx2gene <- df[,2:1]


# listing the files which has pattern "quant.sf". When full.names is TRUE, they return the path of the files also 

files <- list.files(pattern="quant.sf",recursive = TRUE,full.names = FALSE)

# removing sample H 

files <- files[-5]

dirs <- list.files()
dirs <- dirs[c(-4,-6,-7,-8,-9,-10,-15,-20)]

names(files) <- dirs

# to check the existence of a sf quantification files in the current working directory. If it gives TRUE, they are present.

all(file.exists(files))

# to create length scaled TPM values to pass this as input to limma

txi_lengthscaledTPMvalues = tximport::tximport(files,type = "salmon", countsFromAbundance = "lengthScaledTPM",tx2gene = tx2gene,dropInfReps = TRUE, ignoreTxVersion = TRUE)


colnames(txi_lengthscaledTPMvalues$counts) = c("A_SW480_1","B_SW480_B", "C_SW620_2", "D_SWMIX_2", "I_SW620_5", "J_SWMIX_5", "K_SW480_3_6", "L_SW620_1",  "M_SWMIX_1",  "N_SW480_7", "O_SW620_7", "P_SW480_A")
colnames(txi_lengthscaledTPMvalues$abundance) = c("A_SW480_1","B_SW480_B", "C_SW620_2", "D_SWMIX_2", "I_SW620_5", "J_SWMIX_5", "K_SW480_3_6", "L_SW620_1",  "M_SWMIX_1",  "N_SW480_7", "O_SW620_7", "P_SW480_A")
colnames(txi_lengthscaledTPMvalues$length) = c("A_SW480_1","B_SW480_B", "C_SW620_2", "D_SWMIX_2", "I_SW620_5", "J_SWMIX_5", "K_SW480_3_6", "L_SW620_1",  "M_SWMIX_1",  "N_SW480_7", "O_SW620_7", "P_SW480_A")

## Reading the data and sample Information and saving as DGE list object
# we used the option lengthScaledTPM values in the tximport so that the counts generated were adjusted according to lengthscaled TPM values

y = DGEList(counts = txi_lengthscaledTPMvalues$counts,lib.size = colSums(txi_lengthscaledTPMvalues$counts),norm.factors = calcNormFactors(txi_lengthscaledTPMvalues$counts),genes = NULL,remove.zeros = FALSE)

# Calculating normalization factors

y = calcNormFactors(y)


# you can get normalized counts like this:
normcounts<-cpm(y, normalized.lib.sizes = T)

# you can also get it in log scale like this:
lognormcounts<-cpm(y, normalized.lib.sizes = T, log = T)

#Annotation

require(biomaRt)
#listMarts()
ensMart<-useMart("ensembl")
#listDatasets(ensMart)
ensembl_hs_mart <- useMart(biomart="ensembl", dataset="hsapiens_gene_ensembl")
#listAttributes(ensembl_hs_mart)[1:100,]

ensembl_df <- getBM(attributes=c("ensembl_gene_id","external_gene_name"),
                    mart=ensembl_hs_mart)

m <- match(row.names(y$counts), ensembl_df$ensembl_gene_id)
row.names(y$counts) <- ensembl_df$external_gene_name[m]


# creating experimental design matrix

Phenotype <- factor(c("SW480_H","SW480_L","SW620_H","MIX","SW620_H","MIX","SW480_H","SW620_H","MIX","SW480_L","SW620_H", "SW480_L"))


design <- model.matrix(~ 0 + Phenotype)

# making contrasts 

contrast <- makeContrasts(
  lowvs620 = PhenotypeSW480_L - PhenotypeSW620_H,
  lowvsMix = PhenotypeSW480_L - PhenotypeMIX,
  lowvshigh = PhenotypeSW480_L - PhenotypeSW480_H,
  levels = design
)

# voom function

v = voom(y,design = design)
write.table(v$E, "v$E.txt",sep = "\t", col.names = NA,quote = F)

# Fitting linear model to our data

fit <- lmFit(v, design)

fit.cont <- contrasts.fit(fit, contrast)
efit.cont <- eBayes(fit.cont)

plotSA(efit.cont)

# decidetests

summary(decideTests(efit.cont))

# treat

tfit <- treat(fit.cont, lfc=1)

dt <- decideTests(tfit)

summary(dt)

# toptable

sw480.vs.620 <- topTreat(tfit, coef=1, n=Inf)

# heatmap figure 1D

# lfc>1, 459 DEGs heatmap:
i <- as.matrix(as.numeric(rownames(sw480.vs.620)[1:459]))


# Pairwise correlation between samples (columns)
cols.cor <- cor(lognormcounts[i,c(2,3,5,8,10,11,12)], use = "pairwise.complete.obs", method = "pearson")
# Pairwise correlation between rows (genes)
rows.cor <- cor(t(lognormcounts[i,c(2,3,5,8,10,11,12)]), use = "pairwise.complete.obs", method = "pearson")
# Row- and column-wise clustering using correlation 
hclust.col <- hclust(as.dist(1-cols.cor)) 
hclust.row <- hclust(as.dist(1-rows.cor))


# Plot the heatmap for figure 1D


library("gplots")
hm2 <- heatmap.2(lognormcounts[i,c(2,3,5,8,10,11,12)], scale = "row", col = bluered(100), 
                 trace = "none", density.info = "none",
                 Colv = as.dendrogram(hclust.col),
                 Rowv = as.dendrogram(hclust.row), margin=c(8.5,8))


sessionInfo()
