# Supplementary material for: Innate immune evasion revealed in a colorectal zebrafish xenograft model
Source: Nat Commun. 2021 Feb 19;12:1156. doi: 10.1038/s41467-021-21421-y (PMC7895829; doi:10.1038/s41467-021-21421-y)
Supplement: Supplementary file 6 — Supplementary Software 1 [file 41467_2021_21421_MOESM6_ESM.zip › Supplementary Software 1 /Supplementary Software 2 File R_code2.R]

library(dplyr)
library(Seurat)
library(RColorBrewer)
library(xlsx)
library(pheatmap)
library(fgsea)
library(ggplot2)
library(ggpubr)
library(cowplot)

# To run the pathway analysis you will need c2.cp.reactome.v7.1.symbols.gmt from MSigDB

clustCols <- brewer.pal(11, "Set3")[3:8]

lib6_data <- read.table("../snRNAseq_2nData/BWA/counts/CHA-VP-s006human_H7JKHBGXG_S5_R2.BarcodeCounts.tsv", sep="\t", header=T)
lib7_data <- read.table("../snRNAseq_2nData/BWA/counts/CHA-VP-s007human_H7JKHBGXG_S6_R2.BarcodeCounts.tsv", sep="\t", header=T)
lib8_data <- read.table("../snRNAseq_2nData/BWA/counts/CHA-VP-s008human_H7L2FBGXG_S7_R2.BarcodeCounts.tsv", sep="\t", header=T) 
lib10_data <- read.table("../snRNAseq_2nData/BWA/counts/CHA-VP-s010human_H7JKHBGXG_S7_R2.BarcodeCounts.tsv", sep="\t", header=T) 
lib11_data <- read.table("../snRNAseq_2nData/BWA/counts/CHA-VP-s011human_H7L2FBGXG_S8_R2.BarcodeCounts.tsv", sep="\t", header=T) 

colnames(lib6_data)[-1] <- paste("lib6.",colnames(lib6_data[,-1]), sep="")
colnames(lib7_data)[-1] <- paste("lib7.",colnames(lib7_data[,-1]), sep="")
colnames(lib8_data)[-1] <- paste("lib8.",colnames(lib8_data[,-1]), sep="")
colnames(lib10_data)[-1] <- paste("lib10.",colnames(lib10_data[,-1]), sep="")
colnames(lib11_data)[-1] <- paste("lib11.",colnames(lib11_data[,-1]), sep="")

rownames(lib6_data) <- lib6_data$GENEID
rownames(lib7_data) <- lib7_data$GENEID
rownames(lib8_data) <- lib8_data$GENEID
rownames(lib10_data) <- lib10_data$GENEID
rownames(lib11_data) <- lib11_data$GENEID

# only consider genes that are expressed in at least one cell in each of the libraries...
lib_all <- merge(lib6_data, lib7_data, by="GENEID")
lib_all <- merge(lib_all,lib8_data, by="GENEID")
lib_all <- merge(lib_all,lib10_data, by="GENEID")
lib_all <- merge(lib_all,lib11_data, by="GENEID")


lib_all$GENEID <- sub("__chr.*","",lib_all$GENEID)
lib_all <- lib_all[!duplicated(lib_all$GENEID),]
rownames(lib_all) <- lib_all$GENEID

metadata <- data.frame(lib=sub("\\..*","",colnames(lib_all[,-1])))
metadata$lib <-  factor(metadata$lib, levels=c("lib6","lib7","lib8","lib10","lib11"))
rownames(metadata)<-colnames(lib_all[,-1])
metadata$timepoint <- "1dpi"
metadata$timepoint[metadata$lib=="lib10"] <- "4dpi"
metadata$timepoint[metadata$lib=="lib11"] <- "4dpi"

pbmc_all <- CreateSeuratObject(counts = lib_all[,-1], metadata=metadata , project = "lib_all_human", min.cells = 10, min.features = 200)
pbmc_all@meta.data$orig.ident <- sub("\\..*","",names(pbmc_all$orig.ident))
pbmc_all@meta.data$orig.ident <- factor(pbmc_all@meta.data$orig.ident, levels=c("lib6","lib7","lib8","lib10","lib11"))
pbmc_all[["percent.mt"]] <- PercentageFeatureSet(pbmc_all, pattern = "MT-")

beforeqc <- VlnPlot(pbmc_all, features = c("nFeature_RNA", "nCount_RNA", "percent.mt"), ncol = 3, group.by = "orig.ident", pt.size = 0.5)
beforeqc
# Filtering based on visual inspection...
pbmc_all <- subset(pbmc_all, subset = nFeature_RNA > 2000 & percent.mt < 25)
afterqc <- VlnPlot(pbmc_all, features = c("nFeature_RNA", "nCount_RNA", "percent.mt"), ncol = 3, group.by = "orig.ident", pt.size = 0.5)

#png("Supp.Fig.Single_Cell_QC_1a.png", width=800, heigh=600, res=150)
ggdraw() +
  draw_plot(beforeqc, x = 0, y = .5, width = 1, height = 0.5) +
  draw_plot(afterqc, x = 0, y = 0, width = 1, height = 0.5) +
  draw_plot_label(label = c("A", "B"), size = 15, x = c(0, 0), y = c(1, 0.5))
#dev.off()

pbmc_all <- NormalizeData(pbmc_all, normalization.method = "LogNormalize", scale.factor = 10000)
pbmc_all <- FindVariableFeatures(pbmc_all, selection.method = "vst", nfeatures = 2000)

all.genes <- rownames(pbmc_all)
pbmc_all <- ScaleData(pbmc_all, features = all.genes)

pbmc_all <- RunPCA(pbmc_all)
DimPlot(pbmc_all, reduction = "pca")

elbow <- ElbowPlot(pbmc_all)
elbow

pbmc_all <- FindNeighbors(pbmc_all, dims = 1:15)
pbmc_all <- FindClusters(pbmc_all, resolution = 0.5)

pca_1_2 <- DimPlot(pbmc_all, reduction = "pca", cols = clustCols)
pca_2_3 <- DimPlot(pbmc_all, reduction = "pca", dims = c(2,3), cols = clustCols)

#png("Supp.Fig.Single_Cell_QC_1b_i_PCAs.png", width=1400, heigh=400, res=150)
ggdraw() +
  draw_plot(elbow, x = 0, y = 0, width = 0.33, height = 1) +
  draw_plot(pca_1_2, x = 0.33, y = 0, width = 0.33, height = 1) +
  draw_plot(pca_2_3, x = 0.66, y = 0, width = 0.33, height = 1) +
  draw_plot_label(label = c("A", "B", "C"), size = 15, x = c(0, 0.33, 0.66), y = c(1, 1, 1))
#dev.off()

data.markers <- FindAllMarkers(pbmc_all, only.pos = TRUE)
data.markers$gene <- sub("--chr.*","",data.markers$gene)
write.table(data.markers,"bwa_new_markers.tab",sep="\t", row.names = F)
png("Supp.Fig.Single_Cell_QC_1b_iii_Heatmaps_all_all.png", width=800, height=1200, res = 150)
#print(DoHeatmap(pbmc_all, features = data.markers$gene[data.markers$p_val_adj<0.05], group.colors = clustCols) + ggtitle("All Significant Markers") +  NoAxes() +
print(DoHeatmap(pbmc_all, features = data.markers$gene[data.markers$p_val_adj<0.05], group.colors = clustCols) +  NoAxes() +
        scale_fill_gradient2( low = rev(c('#d1e5f0','#67a9cf','#2166ac')), mid = "white", high = rev(c('#b2182b','#ef8a62','#fddbc7')), midpoint = 0, guide = "colourbar", aesthetics = "fill"))
dev.off()

top10 <- data.markers %>% group_by(cluster) %>% top_n(n = 10, wt = avg_logFC)
#png("Supp.Fig.Single_Cell_QC_1b_iii_Heatmaps_top10_all.png", width=800, height=1200, res = 150)
print(DoHeatmap(pbmc_all, features = top10$gene, group.colors = clustCols) + ggtitle("Top 10 Markers") +
        scale_fill_gradient2( low = rev(c('#d1e5f0','#67a9cf','#2166ac')), mid = "white", high = rev(c('#b2182b','#ef8a62','#fddbc7')), midpoint = 0, guide = "colourbar", aesthetics = "fill"))
#dev.off()


markers_from_li_et_al <- c(
  "ASCL2",
  "LGR5",
  "METTL3",
  "STMN1",
  "EZH2",
  "DNMT3A",
  "RNF43",
  "CDK6",
  "PTPRO",
  "RGMB",
  "CDCA7",
  "OLFM4",
  "PTPLAD1",
  "MLLT10",
  "PROM1",
  "CD44",
  "CFTR",
  "RPS29",
  "RPS19",
  "RPS12",
  "RPS20",
  "CEACAM1",
  "GUCA2B",
  "KRT20",
  "CA1",
  "CA2",
  "SLC26A3",
  "MS4A12",
  "AQP8",
  "MUC2",
  "SPDEF",
  "TFF3",
  "MUC1",
  "REG4",
  "AGR2",
  "SPINK4"
)

#png("Supp.Fig.Single_Cell_QC_1b_iii_Heatmaps_markers_nature_genet_all.png", width=800, height=800, res = 150)
print(DoHeatmap(pbmc_all, features = markers_from_li_et_al, group.colors = clustCols) + ggtitle("Markers from Li et al.") +
        scale_fill_gradient2( low = rev(c('#d1e5f0','#67a9cf','#2166ac')), mid = "white", high = rev(c('#b2182b','#ef8a62','#fddbc7')), midpoint = 0, guide = "colourbar", aesthetics = "fill"))
#dev.off()


pbmc_all$orig.ident.simplified <- as.character(pbmc_all$orig.ident)
pbmc_all$orig.ident.simplified[pbmc_all$orig.ident.simplified=="lib6"] <- "1dpi"
pbmc_all$orig.ident.simplified[pbmc_all$orig.ident.simplified=="lib7"] <- "1dpi"
pbmc_all$orig.ident.simplified[pbmc_all$orig.ident.simplified=="lib8"] <- "1dpi"
pbmc_all$orig.ident.simplified[pbmc_all$orig.ident.simplified=="lib10"] <- "4dpi"
pbmc_all$orig.ident.simplified[pbmc_all$orig.ident.simplified=="lib11"] <- "4dpi"
pbmc_all$orig.ident.simplified <- factor(pbmc_all$orig.ident.simplified, levels=c("1dpi","4dpi"))

new_clusters <- data.frame(table(pbmc_all$RNA_snn_res.0.5,pbmc_all$orig.ident))
colnames(new_clusters) <- c("cluster","library","frequency")
new_clusters$library <- factor(new_clusters$library, levels = c("lib6","lib7","lib8","lib10","lib11"))
write.table(new_clusters,"bwa_new_cluster_frequencies.tab", sep="\t", row.names = F, quote = F)


##### Fig 8b ----
#png("Fig8b.png", width = 800, height = 600, res=200)
ggplot(new_clusters, aes(fill=cluster, y=frequency, x=library)) + 
  geom_bar(position="fill", stat="identity") + scale_fill_manual(values=clustCols) +
  theme_classic() + theme(axis.text.x = element_text(angle = 90, vjust = 0.5, hjust=1), 
                          axis.ticks.x = element_blank(),
                          axis.line = element_blank())
#dev.off()


pbmc_all <- RunUMAP(pbmc_all, dims = 1:10)

##### Fig 8c ----
#png("Fig8c.png", width = 800, height = 600, res=150)
DimPlot(pbmc_all, 
        pt.size = 2,
        reduction = "umap", 
        split.by = "orig.ident.simplified",
        cols = clustCols, 
        label = T, 
        label.size = 5)
#dev.off()


##### Fig 8d ----
pathways <-  gmtPathways("c2.cp.reactome.v7.1.symbols.gmt")
names(pathways) <- sub("REACTOME_","",names(pathways))
names(pathways) <- gsub("_"," ",names(pathways))

# These pathways were chosen among pathways that were 
# significantly enriched at least in one of the clusters
relevant_paths <- c(
  "PLATELET ACTIVATION SIGNALING AND AGGREGATION",
  "CELL JUNCTION ORGANIZATION",
  "IRE1ALPHA ACTIVATES CHAPERONES",
  "TRANSLATION",
  "FORMATION OF THE BETA CATENIN TCF TRANSACTIVATING COMPLEX",
  "MYD88 INDEPENDENT TLR4 CASCADE",
  "ZBP1 DAI MEDIATED INDUCTION OF TYPE I IFNS",
  "NOTCH3 INTRACELLULAR DOMAIN REGULATES TRANSCRIPTION",
  "NGF STIMULATED TRANSCRIPTION",
  "DNA STRAND ELONGATION",
  "ACTIVATION OF ATR IN RESPONSE TO REPLICATION STRESS",
  "CELL CYCLE MITOTIC",
  "ANTIVIRAL MECHANISM BY IFN STIMULATED GENES",
  "INTERLEUKIN 10 SIGNALING",
  "CHEMOKINE RECEPTORS BIND CHEMOKINES",
  "THE CITRIC ACID TCA CYCLE AND RESPIRATORY ELECTRON TRANSPORT",
  "RUNX1 REGULATES GENES INVOLVED IN MEGAKARYOCYTE DIFFERENTIATION AND PLATELET FUNCTION",
  "TP53 REGULATES TRANSCRIPTION OF DNA REPAIR GENES",
  "BINDING AND UPTAKE OF LIGANDS BY SCAVENGER RECEPTORS",
  "EGFR DOWNREGULATION",
  "CELLULAR RESPONSES TO EXTERNAL STIMULI",
  "NEUTROPHIL DEGRANULATION",
  "FOXO MEDIATED TRANSCRIPTION"
)

# This takes a few minutes per cluster....
clust_logFcs <- FindAllMarkers(pbmc_all,  return.thresh = 1, min.pct=0, logfc.threshold = 0)
clust_logFcs$gene <- sub("--chr.*","",clust_logFcs$gene)

cluster_list <- list()
for (i in 0:5){
  cluster <- clust_logFcs[clust_logFcs$cluster==i,]
  cluster <- cluster[!duplicated(cluster$gene),]
  cluster_list[[paste("cluster_",i,sep="")]] <- cluster
}

cluster_best_pathway <- list()
for (cluster_name in names(cluster_list)){
  cluster <- cluster_list[[cluster_name]]
  ranks <- cluster$avg_logFC
  names(ranks) <- cluster$gene
  set.seed(101)
  fgseaRes <- fgsea(pathways = pathways[relevant_paths],
                    stats    = ranks,
                    minSize  = 15,
                    maxSize  = 500)
  cluster_best_pathway[[cluster_name]] <- fgseaRes
}

best_nes <- merge(cluster_best_pathway[[1]][,c("pathway","NES","padj")],
                  cluster_best_pathway[[2]][,c("pathway","NES","padj")],
                  by="pathway",
                  suffixes = c(".cluster0",".cluster1"))
best_nes <- merge(best_nes, cluster_best_pathway[[3]][,c("pathway","NES","padj")],by="pathway")
best_nes <- merge(best_nes, cluster_best_pathway[[4]][,c("pathway","NES","padj")],by="pathway",suffixes = c(".cluster2",".cluster3"))
best_nes <- merge(best_nes, cluster_best_pathway[[5]][,c("pathway","NES","padj")],by="pathway")
best_nes <- merge(best_nes, cluster_best_pathway[[6]][,c("pathway","NES","padj")],by="pathway",suffixes = c(".cluster4",".cluster5"))

# Change a bit the names for visual purposes...
best_nes$pathway[best_nes$pathway=="THE CITRIC ACID TCA CYCLE AND RESPIRATORY ELECTRON TRANSPORT"] <- "TCA CYCLE AND RESPIRATORY ELECTRON TRANSPORT"
best_nes$pathway[best_nes$pathway=="RUNX1 REGULATES GENES INVOLVED IN MEGAKARYOCYTE DIFFERENTIATION AND PLATELET FUNCTION"] <- "RUNX1 GENE REGULATION"
best_nes$pathway[best_nes$pathway=="NOTCH3 INTRACELLULAR DOMAIN REGULATES TRANSCRIPTION"] <- "NOTCH ACTIVATION"
best_nes$pathway[best_nes$pathway=="CELL CYCLE MITOTIC" ] <- "MITOTIC CELL CYCLE" 
best_nes$pathway[best_nes$pathway=="CHEMOKINE RECEPTORS BIND CHEMOKINES"] <- "CHEMOKINES SIGNALING" 

# Supp. Table xxx 
write.xlsx(best_nes, file = "gsea_nes_selected_pathways.xlsx", sheetName = "BEST", append = FALSE, row.names = F)

NES_vals <- best_nes[,-c(1,3,5,7,9,11,13)]
colnames(NES_vals) <- sub("NES\\.","", colnames(NES_vals))

pvals <- best_nes[,c(3,5,7,9,11,13)]
pvals[is.na(pvals)] <- 1

pvals_annot <- matrix(rep("",nrow(pvals)*ncol(pvals)),nrow(pvals),ncol(pvals))
pvals_annot[pvals<=0.05] <- "*"
pvals_annot[pvals<=0.015] <- "**"
pvals_annot[pvals<=0.001] <- "***"
colnames(pvals_annot) <- colnames(NES_vals)
rownames(pvals_annot) <- rownames(NES_vals)

clusts <- data.frame(sub("NES\\.","",colnames(best_nes[,-c(1,3,5,7,9,11,13)])))
rownames(clusts) <- colnames(NES_vals)
colnames(clusts)<-c("cluster")
cluster_cols=clustCols[1:6]
names(cluster_cols) <- clusts$cluster
pheatmap(
  NES_vals,
  labels_row = best_nes$pathway,
  show_rownames = T,
  annotation_col = clusts,
  fontsize_row = 6,
  fontsize_col = 8,
  annotation_colors = list(cluster=cluster_cols),
  display_numbers = pvals_annot,
  #filename = "Fig8d.png",
  height = 7,
  width = 8
)


##### Supp.Fig.7abcd ----
#png("Supp.Fig.7a.png",width = 600, height=1200)
print(DoHeatmap(pbmc_all, features = pathways[["MYD88 INDEPENDENT TLR4 CASCADE"]], group.colors = clustCols) + ggtitle("MYD88 INDEPENDENT TLR4 CASCADE") +
        scale_fill_gradient2( low = rev(c('#d1e5f0','#67a9cf','#2166ac')), mid = "white", high = rev(c('#b2182b','#ef8a62','#fddbc7')), midpoint = 0, guide = "colourbar", aesthetics = "fill"))
#dev.off()

#png("Supp.Fig.7b.png",width = 600, height=1200)
print(DoHeatmap(pbmc_all, features = pathways[["ZBP1 DAI MEDIATED INDUCTION OF TYPE I IFNS"]], group.colors = clustCols) + ggtitle("ZBP1 DAI MEDIATED INDUCTION OF TYPE I IFNS") +
        scale_fill_gradient2( low = rev(c('#d1e5f0','#67a9cf','#2166ac')), mid = "white", high = rev(c('#b2182b','#ef8a62','#fddbc7')), midpoint = 0, guide = "colourbar", aesthetics = "fill"))
#dev.off()

#png("Supp.Fig.7c.png",width = 600, height=1200)
print(DoHeatmap(pbmc_all, features = pathways[["CHEMOKINE RECEPTORS BIND CHEMOKINES"]], group.colors = clustCols) + ggtitle("CHEMOKINE RECEPTORS BIND CHEMOKINES") +
        scale_fill_gradient2( low = rev(c('#d1e5f0','#67a9cf','#2166ac')), mid = "white", high = rev(c('#b2182b','#ef8a62','#fddbc7')), midpoint = 0, guide = "colourbar", aesthetics = "fill"))
#dev.off()

#png("Supp.Fig.7d.png",width = 600, height=1200)
print(DoHeatmap(pbmc_all, features = pathways[["INTERLEUKIN 10 SIGNALING"]], group.colors = clustCols) + ggtitle("INTERLEUKIN 10 SIGNALING") +
        scale_fill_gradient2( low = rev(c('#d1e5f0','#67a9cf','#2166ac')), mid = "white", high = rev(c('#b2182b','#ef8a62','#fddbc7')), midpoint = 0, guide = "colourbar", aesthetics = "fill"))
#dev.off()


##### Supp.Fig.8bcd ----
#png("Supp.Fig.8b.png",width = 1200, height=600, res=150)
selected_genes <- 
  c("LGR5", "ZEB1","PROX1","DLL4","TERT", "SOX9", "FTH1","TFF3", "FLNA", "DLL1")
VlnPlot(pbmc_all, features = selected_genes, cols = clustCols, pt.size = 0.5, ncol = 5) 
#dev.off()

#png("Supp.Fig.8c.png",width = 1000, height=800, res=150)
selected_genes <- 
  c("NOTCH3", "HES1","CREBBP","MAMLD1","NOTCH1", "HEY2", "MAML1","MAML2", "HEY1", "HEYL", "RBPJ", "HES5")
VlnPlot(pbmc_all, features = selected_genes, cols = clustCols, pt.size = 0.5, ncol = 4) 
#dev.off()

#png("Supp.Fig.8d.png",width = 1000, height=600, res=150)
selected_genes <- 
  c("NOTUM", "NKD1","APCDD1","TCF7","AXIN2", "CTNNB1")
VlnPlot(pbmc_all, features = selected_genes, cols = clustCols, pt.size = 0.5, ncol = 3) 
#dev.off()


# Supp. Fig. Time?

pbmc_time <- pbmc_all
Idents(pbmc_time) <- pbmc_all$orig.ident.simplified
data.markers.time <- FindAllMarkers(pbmc_time, only.pos = TRUE)
data.markers.time$gene <- sub("--chr.*","",data.markers.time$gene)
top10.time <- data.markers.time %>% group_by(cluster) %>% top_n(n = 10, wt = avg_logFC)
#png("Supp.Fig.Single_Cell_QC_1b_ii_heatmap_top10_timepoint.png", width=800, heigh=600, res = 150)
DoHeatmap(pbmc_time, features = top10.time$gene) + NoLegend()
#dev.off()
#png("Supp.Fig.Single_Cell_QC_1b_ii_heatmap_all_timepoint.png", width=800, heigh=800, res = 150)
DoHeatmap(pbmc_time, features = data.markers.time$gene[data.markers.time$p_val_adj<0.05]) + NoLegend() + NoAxes()
#dev.off()

clust_logFcs_time <- FindAllMarkers(pbmc_time,  return.thresh = 1, min.pct=0, logfc.threshold = 0)
cluster_list_time <- list()
for (i in c("1dpi","4dpi")){
  cluster <- clust_logFcs_time[clust_logFcs_time$cluster==i,]
  cluster <- cluster[!duplicated(cluster$gene),]
  cluster_list_time[[i]] <- cluster
}

cluster_best_pathway_time <- list()
for (cluster_name in names(cluster_list_time)){
  cluster <- cluster_list_time[[cluster_name]]
  ranks <- cluster$avg_logFC
  names(ranks) <- cluster$gene
  set.seed(101)
  fgseaRes <- fgsea(pathways = pathways[relevant_paths],
                    stats    = ranks,
                    minSize  = 15,
                    maxSize  = 500)
  cluster_best_pathway_time[[cluster_name]] <- fgseaRes
}

best_nes_time <- merge(cluster_best_pathway_time[[1]][,c("pathway","NES","padj")],
                  cluster_best_pathway_time[[2]][,c("pathway","NES","padj")],
                  by="pathway",
                  suffixes = c(".1dpi",".4dpi"))

best_nes_time$pathway[best_nes_time$pathway=="THE CITRIC ACID TCA CYCLE AND RESPIRATORY ELECTRON TRANSPORT"] <- "TCA CYCLE AND RESPIRATORY ELECTRON TRANSPORT"
best_nes_time$pathway[best_nes_time$pathway=="RUNX1 REGULATES GENES INVOLVED IN MEGAKARYOCYTE DIFFERENTIATION AND PLATELET FUNCTION"] <- "RUNX1 GENE REGULATION"
best_nes_time$pathway[best_nes_time$pathway=="NOTCH3 INTRACELLULAR DOMAIN REGULATES TRANSCRIPTION"] <- "NOTCH ACTIVATION"
best_nes_time$pathway[best_nes_time$pathway=="CELL CYCLE MITOTIC" ] <- "MITOTIC CELL CYCLE" 
best_nes_time$pathway[best_nes_time$pathway=="CHEMOKINE RECEPTORS BIND CHEMOKINES"] <- "CHEMOKINES SIGNALING" 

NES_vals <- best_nes_time[,-c(1,3,5)]
colnames(NES_vals) <- sub("NES\\.","", colnames(NES_vals))

pvals <- best_nes_time[,c(3,5)]
pvals[is.na(pvals)] <- 1

pvals_annot <- matrix(rep("",nrow(pvals)*ncol(pvals)),nrow(pvals),ncol(pvals))
pvals_annot[pvals<=0.05] <- "*"
pvals_annot[pvals<=0.015] <- "**"
pvals_annot[pvals<=0.001] <- "***"
colnames(pvals_annot) <- colnames(NES_vals)
rownames(pvals_annot) <- rownames(NES_vals)

library(pheatmap)
clusts <- data.frame(sub("NES\\.","",colnames(best_nes_time[,-c(1,3,5)])))
rownames(clusts) <- colnames(NES_vals)
colnames(clusts)<-c("cluster")
cluster_cols=clustCols[1:2]
names(cluster_cols) <- clusts$cluster
pheatmap(
  NES_vals,
  labels_row = best_nes_time$pathway,
  cluster_rows = F,
  cluster_cols = F,
  show_rownames = T,
  fontsize_row = 6,
  fontsize_col = 8,
  annotation_colors = list(cluster=cluster_cols),
  display_numbers = pvals_annot,
  #filename = "Supp.Fig.Single_Cell_QC_1b_ii_heatmap_GSEA_timepoint.png",
  height = 7,
  width = 8
)

sessionInfo()
