# Supplementary material for: Innate immune evasion revealed in a colorectal zebrafish xenograft model
Source: Nat Commun. 2021 Feb 19;12:1156. doi: 10.1038/s41467-021-21421-y (PMC7895829; doi:10.1038/s41467-021-21421-y)
Supplement: Supplementary file 8 — Source data [file 41467_2021_21421_MOESM8_ESM.xlsx]

## Sheet: Fig.1
	Figure 1a
	% engraftment (4dpi)
	Experiment #	SW480	SW48	MDA-MB-231	MDA-MB-468	HT29	Hs578T	SW620	HCT116	Hke3
	180621	24.5
	180625	26.2
	180702	36.4
	180809	23.6
	180628	12.1
	170928	13.48
	180308	28.36
	180517	33.9
	180419	17.5
	181011	10.48
	181018	9.375
	181203	23.7
	171120	17.8
	171123	22.2
	171127	18.8
	171204	18.6
	200727	60.7
	200803	71
	200817	41.2
	150423		26.3
	150427		8.3
	160609		36.5
				10
				0
				10
				0
				8
	161110				58.3333
	180129				82.8571
	180201				53.3333
	160721				47
	161003				60
	161010				85
	161006				66
	170320				65
	180705					74.5098
	141128					92
	150319					83.3
	150323					63.6
	151203					50
	160125					96.3
	161006						100
	160926						90
	161103						94
	1601006						86
	171116						81.8182
	180412						98.3051
	170419						100
	170724						100
	140409							81.8
	141128							82.8
	150319							95
	150323							94.7
	1503423							94.4
	160119							85.2
	160303							91.9
	170629							89.8
	170601							100
	180621							97.4
	180625							85.2
	180702							93
	180809							92.4
	171120							100
	171204							100
	180301							85
	180628							95.7
	150319								85
	151001								94.1
	160414								100
	170928								97.55
	180308								98.91
	180517								91.6
	180212								97.183
	150326									80
	150430									87.4
	150319									100
	151001									82.8
	151203									80
	160303									91
	160602									81.3
	Figure 1b
	% engraftment (4dpi)
	Experiment #	SW480 ctr	SW480 FO	PDX#1 ctr	PDX#1 FO	PDX#2 ctr	PDX#2 FO	PDX#3 ctr	PDX#3 RAD	PDX#4 ctr	PDX#4 RAD
		25	56.25	20	40	20	80	48	77	57	88
		53	73
		40	56
	Figure 1d, e, f
	Data is available in Supplementary Data 1 for DEGS of SW480 vs SW620
	Data from the bulk and single-cell RNA-seq analyses have been deposited in NCBI Gene Expression Omnibus with the acession number GSE163751.

## Sheet: Fig.2 
	Figure 2c
	% engraftment (4dpi)
	Exp. Date	SW480	SW620	MIX
	180621	24.5	97.4	56.6
	180625	26.2	85.2	35
	180702	36.4	93	80.7
	180809	23.6	92.4	78.6
	180628	12.1	95.7	42.9
	Fisher test
		SW480	SW620	MIX
	Tumor	69	257	166
	No Tumor	195	20	72
	Figure 2d
	% tumor cells (4dpi)
		MIX 1:1
	# xenograft	SW480	SW620
	1	38.3	61.7
	2	25.5	74.5
	3	37.6	62.4
	4	38.8	61.2
	5	24.7	75.3
	6	29.6	70.4
	7	27.2	72.8
	8	31	69
	9	28	72
	10	29.3	70.7
	Figure 2e
	tumor size (4dpi)
	Exp. Date	SW480	SW620	SW480 @ MIX	SW620 @ MIX
	180621	149.1	1854.2	693.3	1114.7
		113.3	2053.3	889.8	2600.9
		226	1210.2	780	1294.2
		1224.9	2762.7	1984.9	3129.8
		540.4	1754.7	288.9	880
		185.6	2772	491.1	1167.1
			1152.7	618.2	1658.2
			1262.4	449.8	1002.2
			3369.3	491.1	1265.3
			1714.2	548.9	1323.1
	180625	112	1531.1	268.9	528
		87	1330.7	16	392
		97	1883.6
		104	1542.7
		74	1843.1
		139	1542.7
		44	808
		82	953.3
		65	1652.4
		58	2048
		110	613.3
		82	525.8
		268.9	1193.1
		68	501.3
			736.7
			982.2
			1100.7
			693.3
			791.6
			562.2
	180702	196	1114.7	777.3	1280.9
		652	2756	386.2	694.2
		642.2	693.3	266.7	813.3
		153.3	2345.8	1471.6	2454.2
		57	1658.2	933.8	1980
		360	1620.7	960	1946.7
		898.7	1138.7	1153.8	1667.1
		1101.3	2155.1	821.3	1440
		406.7	1597.3	625.8	1364
			2914.9	757.3	2224
			752	410.7	1349.3
			1253.8	488.9	958.2
			973.3	896	1370.7
			1305.8	640	1056
			915.8	277.3	1050.7
			560	560	3050.7
			1925.3
			744
			1704
			866.7
	180809	153.3	1415.6	93.3	332.9
		75.8	357.8	88.9	231.1
		82.2	1202.7	780	1317.3
		71.1	1219.8	336	896
		63	1320	208	469.3
		194	370.7	143.1	314.2
		1253.8	656	360	1137.8
		56	1328	184.9	606.7
		384.2	645.3	306.2	756.9
		195.6	1370.7	217.8	373.3
		417.8	1490.7	805.3	2149.3
		496	1534	722.2	1224.9
		225.6	1338.7	474.2	1329.8
			1229.6	741.3	1397.3
				810.7	1248
	Figure 2h
	% engraftment (4dpi)
	Exp. Date	SW480	HCT116	MIX
	170928	13.48	97.55	92.23
	180308	28.36	98.91	97.78
	180517	22.6	97.6	79.5
	Fisher
		SW480	HCT116	MIX
	Tumor	45	332	301
	No tumor	173	7	26
	Figure 2i
	% tumor cells (4dpi)
		MIX 1:1
	# xenograft	SW480	HCT116
	1	28.6	71.4
	2	23.7	76.3
	3	33.3	66.7
	4	34.1	65.9
	5	30.3	69.7
	6	37.4	62.6
	7	22.3	77.7
	8	26.7	73.3
	9	19.7	80.3
	10	28.3	71.7
	Figure 2j
	tumor size (4dpi)
	Exp. Date	SW480	HCT116	SW480 @ MIX	HCT116 @ MIX
	190221	674.7	3720	1269.4	3168
		258.7	4506.7	1565.8	5032.4
		277.3	2053.3	1378.6	2767.2
		237.3	4500.9	1786.6	3445.4
		457.1	4151.3	1728	3978.6
		455.6	3400	2037.4	3408
			3757.3	1744	6064
				1658.6	4549.4
				1472	6010.6
				2490.6	6314.6
				1941.4	3842.2

## Sheet: Fig.3
	Figure 3c
	* outlier determined by GraphPad calculator and excluded from the experiment
	% mpx (1dpi)
	Exp. Date	SW480	SW620	MIX 1:1
	180625	37.2	0.6	3.8
		16	1	5.7
		92,7*	0.4	11
		29.1	0.5	12.2
		6.8	0.4	2.7
		30.2	2.4	13.9
		1.5	1.2
			1.9
			6.8
	180702	3.5	1.5	2.5
		2.5	2.8	0.5
		4.3	1.3	0.4
		10.8	1.7	3.6
		3.3	14.1	2.4
			1.5	1.8
		5.1	0.6	0.5
				2.9
	170710	2.08763	0.493498	1.36364
		2.15054	2.08113	0.554358
		2.16208	1.48352	1.14504
		5.17857	1.38946	1.88953
		5.20415	0	2.95031
			0.411585	2.47357
			1.0453	3.02419
			1.05405	3.71634
			1.05535	3.11538
			0.625347
			1.38817
	170724	3.99408	1.10475
		1.16471	1.6252
		4.9332	13.95
		6.40244	0.406504	2.66221
		3.64583	0.675676	2.13608
		19.1057	0.177445	1.08216
		7.61139	0.761099	2.96167
		10.3945	0	1.82253
		2.77207	1.6342
		3.9604	0.992404
		1.13269	1.69491
		4.75746	1.35151
		2.66272
		2.60032
		0.57398
		3.50467
		0.642857
		3.47341
		1.8544
		4.39453
	Figure 3d
	% mpx (4dpi)
	Exp. Date	SW480	SW620	MIX 1:1
	180625	26.8	3.7	5.8
		28.8	3.4
		10.8	1.8
		7.2	1.7
		25	1.2
		69.2	6.7
		36.2	11.6
		43.9	4.3
		6
	170702	5	3.2	2.5
		15.1	1.3	5.4
			2.9	3
			2	1.5
			1.2	2
			2.2	1
			2.9	3.5
			1.1	4
			4.4	3.5
			4.8
			0.9
			2.6
			2.7
	180813	2		1.4
		2.9		1.4
		2.6		1.1
		7.9		1.1
		8.8		3.5
		7.1		1
		31.2
		11.3
	170123	3.08036	1.63461	4.72028
		0.693374	1.50812	3.28125
		6.00211	5.18092	7.71681
			1.40625	9.44206
			2.47253	0.869721
				5.33597
				4.55696
				2.43389
				3.10211
				3.44245
				1.95087
				1.40625
				1.27728
	170216	4.24528	0.653527
		4.23913	0.988576
		2.15139	0.507246
		2.8481
		6.24037
		1.81661
		2.56828
	170615		2.98408
			2.78437
			1.47715
			1.98837
			3.861
			2.19416
			1.23558
	170724	9.23913	1.99378	0.733333
		6.34615	1.63636	1.01378
		5.77703		1.99531
				2.27733
				0.414508
				0.918367
	170731	7.11864	4.37008	3.38346
		4.91071	0.839552	0.735294
		16.5734	1.27986	4.88506
		5.88531	0.818182	0.743946
		5.65217		6.18051
		1.41732		0.944615
				2.66106
				2.26293
				5.55556
				2.22672
				1.43312
				3.14441
				22.8571
				8.95833
	Figure 3g
	* outlier determined by GraphPad calculator and excluded from the experiment
	% mpeg (1dpi)
	Exp. Date	SW480	SW620	MIX 1:1
	180625	97*	16.3	13.7
		11.6	21	14.4
		53.7	10.8	16.4
		9.9	15.6	28
			8.6	18.7
			30.7	24.2
	170702	25.3	20.8
		34	35.1
			18.6
			31.5
			14
			8.8
			5.4
	180809		2.8
			16.6
			9.8
			14.5
			6.7
			11.8
			13.5
			12.6
			8.2
			10.5
	181011	14.8
		24.5
		36.9
		22.4
		33
		26.8
		27.5
		83.4
		15.8
		24.9
		16.8
	160617			8.87224
				6.95546
				11.2184
				8.86595
				4.58189
				3.6
				3.42149
	Figure 3h
	% mpeg (4dpi)
	Exp. Date	SW480	SW620	MIX 1:1
	180625	51.8	12.9	12.5
		19.5	8.5	23.5
		29.8	3.9
		21.6	7.1
		20.5	9.4
		34.1	3.7
		30.9	5.7
		12.3	6
		54.4	7.8
			8
			13.6
			8.6
			7.4
			18.9
			11.3
			0
			23.7
	170702	26	4.8
		12.9	6.6
		4.2	5.9
		47.6	5.2
		13.1	8.7
		5.4	6.8
			15
			2.4
			9.2
			3.8
			5.5
			7.5
			3
			5.1
			8.1
			7.9
			6.9
			4.4
			4.7
			10.8
	180813		4.6	2.3
			1.5	11.7
			4.8	3.2
			2.6	4.9
			3.3	2.4
			8.3	2.8
				4
	190617	6.7	3.5	3.2
		3.4	4.2	2.4
		4	4.8	2.9
		1.2	4.6	2.1
		3.2	3.1	4.1
		2.6
		3.5
		3.1
		2.2
		3.2
		37.8
		17.6
		8.9
		12
		14
		34.6
		39.1

## Sheet: Fig.4
	Figure 4c
	% TAMS
		SW480				SW620				MIX
		1dpi		4dpi		1dpi		4dpi		1dpi		4dpi
	Exp. Date	M1-like	M2-like	M1-like	M2-like	M1-like	M2-like	M1-like	M2-like	M1-like	M2-like	M1-like	M2-like
	181011	69	31	37	63	22	78	33	67
		58	42	63	37	31	69	28	72
		42	58	42	58	70	30	20	80
		48	52	36	64	40	60	27	73
		12	88	69	31	28	72	19	81
		52	48	45	55	57	43	36	64
		50	50			32	68	50	50
		36	64			55	45	44	56
		67	33					21	79
		58	42					10	90
		57	43					10	90
	190311	88	13	88	12	49	51	54	46
		60	40	63	37	71	29	51	49
		69	31	68	32	39	61	9	91
		93	7	52	48	38	63	46	54
		76	24	63	37	36	64	30	70
		88	12			65	35	54	46
		93	7			48	52	32	68
		93	7			71	29	36	64
		96	4			47	53	63	37
		89	11			51	49	19	81
	190414					40.1	59.9	37.3	62.7
						54.5	45.5	50	50
						18.9	81.1	40.6	59.4
						25.2	74.8	62	38
						46.8	53.2	31.7	68.3
						57.4	42.6	42	58
						12.7	87.3	16.2	83.8
						78.8	21.2	63.6	36.4
						56.8	43.2	38.6	61.4
						28.4	71.6	22.1	77.9
						36.4	63.6
						62.5	37.5
						29	71
	200817									22	78	25	75
										40	60	20	80
										55	45	39	61
										45	55	43	57
										35	65	29	71
										72	28	19	81
										43	57	17	83
										26	74	29	71
										22	78	44	56
										25	75	18	82
										31	69	26	74
										22	78	44	56
	Figure 4d
	# TAMS
		SW480				SW620				MIX
		1dpi		4dpi		1dpi		4dpi		1dpi		4dpi
	Exp. Date	M1-like	M2-like	M1-like	M2-like	M1-like	M2-like	M1-like	M2-like	M1-like	M2-like	M1-like	M2-like
	181011	44	20	50	85	20	69	15	31
		60	43	67	39	40	89	13	33
		93	127	30	42	32	14	25	97
		31	34	25	45	17	25	16	44
		3	23	94	42	56	145	22	95
		54	50	33	40	58	43	17	30
		108	109			22	46	30	30
		38	68			22	18	36	46
		102	51					9	33
		120	88					9	79
		39	29					5	43
	190311	140	20	121	17	24	25	38	32
		70	46	26	15	78	32	25	24
		77	34	83	39	33	52	3	31
		226	18	33	31	21	35	28	33
		91	29	26	15	25	45	7	16
		173	23			69	37	14	12
		138	10			48	52	12	25
		142	11			98	40	10	18
		173	7			56	62	82	48
		125	15			94	90	6	25
	190414					55	82	47	79
						55	46	20	20
						31	133	56	82
						31	92	88	54
						29	33	53	114
						70	52	42	58
						22	151	23	119
						52	14	21	12
						117	89	22	35
						46	116	25	88
						32	56
						75	45
						40	98
	200817									37	135	22	65
										116	173	11	43
										104	85	42	67
										87	105	55	74
										64	121	19	47
										97	37	24	105
										55	73	13	65
										50	139	17	42
										47	166	24	31
										41	120	20	89
										42	92	16	46
										40	139	61	77

## Sheet: Fig.5
	Figure 5c
	% engraftment (4dpi)
		SW480			SW620
	Exp. Date	WT	runx1-/-	csf1ra-/-	WT	runx1-/-	csf1ra-/-
	171120	18	48	35	100	97	86
	171123	22	73
	171127	19	62	62
	171204	19		38	100	89	94
	180301				85	100	100
	180628	12	50	68	96		94
	Fisher
	#	SW480 WT	SW480 runx	SW480 panther	SW620 WT	SW620 runx	SW620 panther
	Tumor	42	74	136	199	106	185
	No tumor	194	44	138	11	8	20
	Figure 5d
	tumor size (4dpi)
		SW480			SW620
	Exp. Date	WT	runx1	panther	WT	runx1	panther
	1711123		744.4
			739.6
			74.7
			675.1
			378.7
			118.2
			364.4
			178.9
			375.6
			415.3
			424.7
			149.3
			1293.3
			598.9
			563.3
			1430
			672
			502
	171127		158	466.9
			74.4	493.8
			85.6	685.3
			141.6	780.9
			66.7	227.1
			138.4	384
			62.2	464
				504.4
				682.7
				462
				444.4
				304
				288
				676
				1264.4
				273.3
				224
				487.1
				534
				1080.4
				462.2
				786.7
				872
				792.9
	171204		2406.4	710.7	1014	534.4	921.6
			572	597.8	1063.1	1918.2	1354.9
			130	762.7	602.7	751.1	1344
			204	314.2	370.7	306.2	603.8
			168.9	378	1432.9	1837.3	1196
			780	1080.4	843.6	506.7	805.3
			1037.8	694.2	589.3	1343.3	609.6
			232	322	1135.3	641.3	713.6
			284.4	518.2	1210.4	912.9	1655.3
			184	687.6	901.3	635.6	1456
				510.9	1057.3	1496.4	666.7
				572	1470.4	985.1	1635.1
				770.7	2678		194
				1274
	180628			314.7	1534		2120
				256	2178.2		1357.8
				800.2	3018.9		2409.3
				300.7	2481.6		1739.1
				132	2154.7		2360.2
				132	2981.3		2230.2
				320	3030.4		1271.1
				290.7	1681.3		2940.9
				344.4	2735.8		2467.1
				272	2853.3		1317.3
				945.8
				453.3
				584.9
				491.3
				406.7
				208
				126.7
				288.4
				973.6
				687.6
	180625	112			785.8
		87			1058
		97			1866
		104			1271.1
		74			1438
		139			1384.4
		44			1080
		82			794.4
		65			264
		58			383.3
		110
		82
		268.9
		68
	180702	196
		652
		642.2
		153.3
		57
		360
		898.7
		1101.3
		406.7
	181112	927.3		594.7	3288.4		5194.7
		89		248.9	5008.9		5127.8
		830.7		1480.9	3140.2		4555.8
		254.2		341.3	4576		4012.7
		315.3		998.7	3055.1		4242.7
		984		734.2	4980.4		3360
		578.7		257.1	4212		4073.3
		594.2		474.7	4651.1		4806.7
		1232		305.8	4012.7		5332.9
		606.2			3599.6		3714.7
	190704				3415.6	2519.1
					3738.7	1616
					7378,7*	3280
					3136	1877.3
					2197.3	3144
					4506.7	2990
					4102.2	2510.4
					3581.3	3735.3
					1946.7	3133.3
					4026.7	3325.1
					4356.4	3039.1
					4382.4	2170.7
	191111				5373.3	4498
					3333.3	4512
					4650.7	4558.7
					4032.9	3732.4
					5245.3	2672
					5844.2	4665.6
					3900	4145.6
					6549.1	3042.7
					3914.4	3861.3
					3677.6	3928
					3674.7	2976
					4238	3184
					5082.7	3160
					4700.2	4106.7
					3400.2	3992.4
	Figure 5k
	% engraftment (4dpi)
		SW480
	Exp. Date	PBS	L-PBS	L-Clod
	181011	10.48	14.55	94.92
	181018	9.375	7.895	84.62
	181203	23.7	16.7	81.5
	Fisher
		PBS	L-PBS	L-Clod
	Tumor	32	17	111
	No tumor	181	112	14
	Figure 5l
	tumor size (4dpi)
		SW480
	Exp. Date	PBS	L-PBS	L-Clod
	180419	178.9	578.7	784.7
		228	377.8	928
		454.7	172.4	637.3
		317.8	112	278.7
		110	313.3	962.7
			256.7	576.9
			222	1466.7
			354.7	1264
			676	578.7
				572
				1460
				437.8
				808
				413.1
				750.4
				653.3
	181011	74	324.4	694.2
		256	356.7	944.7
		529	522.9	172.7
		148	266.4	349.6
		112	65	1066.7
		202	268.9	1120
		228		156
		192		592
		248.9
		186.7
	181018	257.8	84	59
		50		86
		52		152
		87		246.7
				448
				59
				83
				566
				141.3
				301.8
				63
				132
				183
				118
				513.3
				322.2
				260
				248.9
				326.4

## Sheet: Fig.6
	Figure 6d
	% F4/80+ CD80+
		Macrophages M1-like
	# mouse	SW480	SW620	MIX
	1	98.2	64.7	90.4
	2	92.1	56.2	71.6
	3	96.7	65.4	87.8
	4	94	53.4	46.7
	5		66.4
	Figure 6e
	% cells in MIX xenografts
		MIX 1:1
	# mouse	SW480	SW620
	1	12.4	81.9
	2	2.6	86.4
	3	9.4	92.8
	4	5	66.7
	Figure 6f
	tumor volume (mm3)
	Days	PBS					L-PBS						L-CLODRO
		#1	#2	#3	#4	#5	#1	#2	#3	#4	#5	#6	#1	#2	#3	#4	#5	#6
	4	0	15.46	27.7	17.78	24.62	35.54	7.32	18	0	0	14	0	17.49	7.77	0	15.12	17.48
	8	35.75	57.72	42.48	40.18	48.29	62	21.39	39.64	0	29.56	42.68	0	0	19.29	22.29	40.29	11.95
	12	62.76	58.79	37.15	56.05	64.89	76.1	20.4	22.34	0	17.88	74.57	188.23	145.63	105.17	39.71	95.37
	15	31.66	18	23.75	23.97	29.38	86.61	28.81	19.64	0	13.36	22.07	194.03	141.37	62.44	70.2	118.77
	tumor volume (mm3) @ day 15
	# mouse	PBS	L-PBS	L-Clodro
	1	31.66	86.61	194.03
	2	18	28.81	141.37
	3	23.75	19.64	62.44
	4	23.97	0	70.2
	5	29.38	13.36	118.77
	6		22.07

## Sheet: Fig.7
	Figure 7c
	% engrafment (4dpi)
	Exp. #	SW480	SW480zESC
	1	33	48
	2	8	64.5
	3	24	50
	Fisher
		SW480	SW480 zEsc
	Tumor	36	108
	No Tumor	117	77
	Figure 7d
	tumor size(4dpi)
		SW480	SW480zESc
		382
		280
		413.1
		303.3
		238
		94.4
		407.3
		502.7
		520
		282.7
		237.8
		376.9
		173.3
		168.7
			3162.7
			2244.7
			4047.6
			2282.2
			1214.9
			757.3
		196	1564.4
		652	2553.8
		642.2	1919.6
		153.3	1166.7
		57	965.3
			1378.2
			1742
			1064
			654
		360	1611.6
		898.7	1120.9
		1101.3	330
		406.7	1688
			922.2
			1718.9
	Figure 7e
	% mitotic figures (4dpi)
		SW480	SW480zESc
		5
		3.2
		2.4
		7.3
		1.7
		3.2
		2.9
		2
		3.8
		3.9
		3.4
		2.7
		1.7
		3.6
			4.5
			4
			3.5
			5.4
			2.6
			2.4
			3.2
			2.47
			1.78
			3.39
			2.66
			3
			3.77
			4.22
			1.87
			2.12
			2.19
			1.3
			2.44
			2.3
			4.51
			2.91
			2.5
			3.2
			2
			2.3
			1.6
			1.9
			2.4
			2
	Figure 7f
	% activated Caspase3(4dpi)
		SW480	SW480zESc
			3.5
			6
			1.6
			8.8
			5.7
			6.6
			5
			4.8
			4.3
			4.7
			3.9
			2.5
			9.3
			6.8
			2.7
		5
		4.9
		0.9
		2.8
		1.3
		0
		2.4
		5.6
		4.8
		4.6
		3.3
		1.8
		1.3
		7.2
		2.4
		2.4
		0.9
	Figure 7g
	% mpeg (4dpi)
		SW480	SW480zESc
		51.8	0.8
		19.5	1.4
		29.8	1.7
			1
		21.6	7.4
		20.5	1.5
		34.1	15.8
		30.9	1.4
		12.3	8.7
		54.4	3
		26	12.1
		12.9	6
		4.2	4.9
		47.6
		13.1
		5.4
		37.8
		17.6
		8.9
		12
		14
		34.6
		39.1

## Sheet: Sup. Fig7
	Sup. Fig 7- Quantification of absolute numbers of cell populations of interest in flow cytometry
	Total numbers of tumor cells, human cells and mouse cells were quantified by dividing the cell counts of each population (obtained from FlowJo) by the number of single cells (FlowJo) and multiplying the final value to the total number of cells in the tumor after digestion (quantified by trypan blue exclusion). Total number of GFP and TdTomato positive cells was quantified by multiplying the frequ…
	SW480	LIVE cells
	mXG	Total # tumorcells	Total # human cells	Total # mouse cells	Total # macrophages	Total # F4/80+ CD80+ cells
	mXG_1	2.01337e+07	1.90266e+07	1.10712e+06	33988.7	33376.9
	mXG_4	4.43412e+07	4.23253e+07	2.01593e+06	66122.4	62155.1
	mXG_2	1.98184e+06	1.87695e+06	104885	12900.9	11881.7
	mXG_3	2.83658e+07	2.67203e+07	1.64551e+06	143818	139072
	AVG	2.37056e+07	2.24873e+07	1.21836e+06	64207.5	61621.4
	SW620	LIVE cells
	mXG	Total # cells	Total # human cells	Total # mouse cells	Total # macrophages	Total # F4/80+ CD80+ cells
	mXG_3	6.0302e+07	5.70695e+07	3.23246e+06	188129	121720
	mXG_1	9.01663e+06	8.51189e+06	504739	43357	28789.1
	mXG_4	495580	358215	137365	9024.89	5071.99
	mXG_2	4.15057e+07	3.62627e+07	5.24296e+06	70255.7	37516.6
	mXG_5	7.51986e+06	6.91885e+06	601006	525.881	3.43926
	AVG	2.37679e+07	2.18242e+07	1.94371e+06	62258.6	38620.1
	MIX	LIVE cells
	mXG	Total # cells	Total # human cells	Total # GFP human cells	Total # TdTomato human cells	Total # mouse cells	Total # macrophages	Total # F4/80+ CD80+ cells
	mXG_1	5.32776e+06	4.15881e+06	513992	3.40776e+06	1.16895e+06	67915.8	61395.9
	mXG_4	3.77766e+06	2.83621e+06	74765.5	2.45135e+06	941446	40011.5	18685.4
	mXG_2	1.3814e+07	1.32396e+07	1.24683e+06	1.22852e+07	574339	85002.2	60861.6
	mXG_3	3.83706e+07	3.51842e+07	1.74745e+06	2.34766e+07	3.18635e+06	168558	147994
	AVG	1.53225e+07	1.38547e+07	895759	1.04052e+07	1.46777e+06	90371.9	72234.2
